# Supplementary material for: Biometrics Assessment of Cluster- and Berry-Related Traits of Muscadine Grape Population
Source: Plants (Basel). 2021 May 26;10(6):1067. doi: 10.3390/plants10061067 (PMC8227436; doi:10.3390/plants10061067)
Supplement: Supplementary file 1 [file plants-10-01067-s001.zip]

Archive with 1 entries (1 files):
- plants-1213588-supplementary.pdf
